# Supplementary material for: Agricultural Parameters and Essential Oil Content Composition Prediction of Aniseed, Based on Growing Year, Locality and Fertilization Type—An Artificial Neural Network Approach
Source: Life (Basel). 2022 Oct 27;12(11):1722. doi: 10.3390/life12111722 (PMC9694612; doi:10.3390/life12111722)
Supplement: Supplementary file 1 [file life-12-01722-s001.zip]

Archive with 1 entries (1 files):
- life-1986392-supplementary.pdf
